# Supplementary material for: Single-view 3D reconstruction via dual attention
Source: PeerJ Comput Sci. 2024 Oct 22;10:e2403. doi: 10.7717/peerj-cs.2403 (PMC11623020; doi:10.7717/peerj-cs.2403)
Supplement: Supplemental Information 1 [file peerj-cs-10-2403-s001.zip]

Archive with 7 entries (6 files):
- result_from_3dretr/
- result_from_3dretr/cs-100114-3dretr3b3a9f4e3aa9f2f4d39a194653571dfc.pdf
- result_from_3dretr/cs-100114-3dretrbe4c88a130e622a21961e650f3cfa396.pdf
- result_from_3dretr/cs-100114-3dretrchair.pdf
- result_from_3dretr/cs-100114-3dretrplane.pdf
- result_from_3dretr/cs-100114-3dretr_longchair.pdf
- result_from_3dretr/cs-100114-3dretr_rifle.pdf
