# Supplementary material for: Single-view 3D reconstruction via dual attention
Source: PeerJ Comput Sci. 2024 Oct 22;10:e2403. doi: 10.7717/peerj-cs.2403 (PMC11623020; doi:10.7717/peerj-cs.2403)
Supplement: Supplemental Information 2 [file peerj-cs-10-2403-s002.zip]

Archive with 9 entries (8 files):
- result_from_pix2vox/
- result_from_pix2vox/cs-100114-pix2vox++3b3a9f4e3aa9f2f4d39a194653571dfc.pdf
- result_from_pix2vox/cs-100114-pix2vox++be4c88a130e622a21961e650f3cfa396.pdf
- result_from_pix2vox/cs-100114-pix2vox++chair.pdf
- result_from_pix2vox/cs-100114-pix2vox++longchair.pdf
- result_from_pix2vox/cs-100114-pix2vox++plane.pdf
- result_from_pix2vox/cs-100114-pix2vox++_rifle.pdf
- result_from_pix2vox/cs-100114-pix3d_pix2vox++0.pdf
- result_from_pix2vox/cs-100114-pix3d_pix2vox++1.pdf
