# Supplementary material for: Single-view 3D reconstruction via dual attention
Source: PeerJ Comput Sci. 2024 Oct 22;10:e2403. doi: 10.7717/peerj-cs.2403 (PMC11623020; doi:10.7717/peerj-cs.2403)
Supplement: Supplemental Information 3 [file peerj-cs-10-2403-s003.zip]

Archive with 9 entries (8 files):
- GroundTruth/
- GroundTruth/cs-100114-chair_gt.pdf
- GroundTruth/cs-100114-GT3b3a9f4e3aa9f2f4d39a194653571dfc.pdf
- GroundTruth/cs-100114-GTbe4c88a130e622a21961e650f3cfa396.pdf
- GroundTruth/cs-100114-GT_longchair.pdf
- GroundTruth/cs-100114-GT_rifle.pdf
- GroundTruth/cs-100114-pix3d_GT00.pdf
- GroundTruth/cs-100114-pix3d_GT01.pdf
- GroundTruth/cs-100114-plane_gt.pdf
