# Supplementary material for: Single-view 3D reconstruction via dual attention
Source: PeerJ Comput Sci. 2024 Oct 22;10:e2403. doi: 10.7717/peerj-cs.2403 (PMC11623020; doi:10.7717/peerj-cs.2403)
Supplement: Supplemental Information 4 [file peerj-cs-10-2403-s004.zip]

Archive with 8 entries (7 files):
- ResultFromOurMethod/
- ResultFromOurMethod/cs-100114-pix3d_R3DSWIN_00.pdf
- ResultFromOurMethod/cs-100114-pix3d_R3DSWIN_01.pdf
- ResultFromOurMethod/cs-100114-R3Davit3b3a9f4e3aa9f2f4d39a194653571dfc.pdf
- ResultFromOurMethod/cs-100114-R3Davitbe4c88a130e622a21961e650f3cfa396.binvox.pdf
- ResultFromOurMethod/cs-100114-R3DSWINchair.pdf
- ResultFromOurMethod/cs-100114-R3dswinrifle.pdf
- ResultFromOurMethod/cs-100114-R3dswin_longchair.pdf
