# Supplementary material for: Single-view 3D reconstruction via dual attention
Source: PeerJ Comput Sci. 2024 Oct 22;10:e2403. doi: 10.7717/peerj-cs.2403 (PMC11623020; doi:10.7717/peerj-cs.2403)
Supplement: Supplemental Information 5 [file peerj-cs-10-2403-s005.zip]

Archive with 9 entries (8 files):
- result_from_umiformer/
- result_from_umiformer/cs-100114-pix3d_UMIFormer0.pdf
- result_from_umiformer/cs-100114-pix3d_UMIFormer1.pdf
- result_from_umiformer/cs-100114-UMIFormer3b3a9f4e3aa9f2f4d39a194653571dfc.pdf
- result_from_umiformer/cs-100114-UMIFormerbe4c88a130e622a21961e650f3cfa396.binvox.pdf
- result_from_umiformer/cs-100114-UMIFormerchair.pdf
- result_from_umiformer/cs-100114-UMIformerplane.pdf
- result_from_umiformer/cs-100114-UMIFORMER_longchair.pdf
- result_from_umiformer/cs-100114-UMIFormer_rilfe.pdf
